# Supplementary material for: Application and Performance of Artificial Intelligence (AI) in Oral Cancer Diagnosis and Prediction Using Histopathological Images: A Systematic Review
Source: Biomedicines. 2023 Jun 1;11(6):1612. doi: 10.3390/biomedicines11061612 (PMC10295336; doi:10.3390/biomedicines11061612)
Supplement: Supplementary file 1 [file biomedicines-11-01612-s001.zip]

Archive with 1 entries (1 files):
- biomedicines-2396562-supplementary.pdf
